# Supplementary material for: Value of Information: Sensitivity Analysis and Research Design in Bayesian Evidence Synthesis
Source: J Am Stat Assoc. 2019 Apr 30;114(528):1436–49. doi: 10.1080/01621459.2018.1562932 (PMC7034331; doi:10.1080/01621459.2018.1562932)
Supplement: Supplemental Material [file UASA_A_1562932_SM9181.zip]

Archive with 2 entries (2 files):
- UASA_A_1562932_Supplement/JASA_ACS_author_form.pdf
- UASA_A_1562932_Supplement/voibayes_supp.zip
